# Supplementary material for: Divergence time estimation of Galliformes based on the best gene shopping scheme of ultraconserved elements
Source: BMC Ecol Evol. 2021 Nov 22;21:209. doi: 10.1186/s12862-021-01935-1 (PMC8609756; doi:10.1186/s12862-021-01935-1)
Supplement: Supplementary file 4 — Additional file 4: Table S1. UCE phylogenomic studies of Galliformes and novel UCEs used in this study. [file 12862_2021_1935_MOESM4_ESM.xlsx]

## Sheet: Sheet1
Species	Institution	Sample ID	tissue type	NCBI BioProject	Study	File name
Aburria aburri	LSUMZ	B27864	Tissue	PRJNA324492	Hosner et al. 2016b	Aburria-aburri-LSUMZ-B27864-T.fasta
Acryllium vulturinum	No voucher	RTK 534	Blood	PRJNA303085	Hosner et al. 2016a	Acryllium-vulturinum-RTK534-T.fasta
Aepypodius-arfakianus	ANWC	B26789	Tissue	PRJNA733296	This study	Aepypodius-arfakianus-ANWC-B26789-T.fasta
Afropavo congensis	No voucher	RTK 382	Blood	PRJNA252000	Sun et al. 2014	Afropavo-congensis-RTK382-T.fasta
Agelastes-niger	FMNH	433377	Tissue	PRJNA733296	This study	Agelastes-niger-FMNH-433377-T.fasta
Alectoris chukar	No voucher	RTK 383	Blood	PRJNA303085	Hosner et al. 2016a	Alectoris-chukar-RTK383-T.fasta
Alectoris rufa	No voucher	RTK 384	Blood	PRJNA252000	Sun et al. 2014	Alectoris-rufa-RTK384-T.fasta
Alectura lathami	UWBM	55907	Tissue	PRJNA303085	Hosner et al. 2016a	Alectura-lathami-UWBM-55907-T.fasta
Ammoperdix heyi	LSUMZ	B-20815	Tissue	PRJNA303085	Hosner et al. 2016a	Ammoperdix-heyi-LSUMZ-B20815-T.fasta
Anas platyrhynchos	-	NCBI genome	-	SAMN00011637		Anas-platyrhynchos-Genome-SAMN00011637.fasta
Anurophasis monorthonyx	YPM	73050	Toepad	PRJNA532387	Hosner et al. 2017	Anurophasis-monorthonyx-YPM-73050-UQB.fasta
Apteryx-australis	-	NCBI genome	-	SAMEA2560515		Apteryx-australis-genome-SAMEA2560515.fasta
Arborophila rufogularis	LSUMZ	B-51357	Toepad	PRJNA303085	Hosner et al. 2016a	Arborophila-rufogularis-LSUMZ-B51357-T.fasta
Arborophila torqueola	No voucher	TC 257	Tissue	PRJNA303085	Hosner et al. 2016a	Arborophila-torqueola-TC257-T.fasta
Argusianus argus	LSUMZ	B-13314	Tissue	PRJNA252000	Sun et al. 2014	Argusianus-argus-LSUMZ-B13314-T.fasta
Bambusicola thoracicus	No voucher	RTK 389	Blood	PRJNA303085	Hosner et al. 2016a	Bambusicola-thoracicus-RTK389-T.fasta
Bonasa umbellus	No voucher	RTK 390	Blood	PRJNA301884	Persons et al. 2016	Bonasa-umbellus-RTK390-T.fasta
Callipepla californica	FLMNH	44642	Tissue	PRJNA324492	Hosner et al. 2016b	Callipepla-californica-RTK391-T.fasta
Callipepla-douglasi	FLMNH	45098	Tissue	PRJNA733296	This study	Callipepla-douglasi-RTK392-T.fasta
Callipepla-squamata	No voucher	RTK-396	Tissue	PRJNA733296	This study	Callipepla-squamata-RTK393-T.fasta
Caloperdix oculeus	LSUMZ	B-20715	Tissue	PRJNA303085	Hosner et al. 2016a	Caloperdix-oculeus-LSUMZ-B20715-T.fasta
Catreus wallichii	No voucher	RTK 408	Blood	PRJNA303085	Hosner et al. 2016a	Catreus-wallichii-RTK408-T.fasta
Centrocercus urophasianus	FLMNH	47008	Tissue	PRJNA301884	Persons et al. 2016	Centrocercus-urophasianus-FLMNH-47008-T.fasta
Chamaepetes goudotii	KU	16739	Tissue	PRJNA324492	Hosner et al. 2016b	Chamaepetes-goudotii-KU-16739-T.fasta
Chrysolophus amherstiae	No voucher	RTK 409	Blood	PRJNA303085	Hosner et al. 2016a	Chrysolophus-amherstiae-RTK409-T.fasta
Chrysolophus pictus	No voucher	RTK 410	Blood	PRJNA303085	Hosner et al. 2016a	Chrysolophus-pictus-RTK410-T.fasta
Colinus virginianus	-	NCBI genome	-	SAMN00010210		Colinus-virginianus-Genome-SAMN00010210.fasta
Coturnix chinensis	No voucher	RTK 413	Blood	PRJNA252000	Sun et al. 2014	Excalfactoria-chinensis-RTK413-T.fasta
Coturnix coromandelica	FMNH	423162	Toepad	PRJNA532387	Hosner et al. 2017	Coturnix-coromandelica-FMNH-423162-UQB.fasta
Coturnix coturnix	FMNH	467848	Tissue	PRJNA532387	Hosner et al. 2017	Coturnix-afra-FMNH-467848-UQB.fasta
Coturnix delegorguei	ZMUC	136472	Tissue	PRJNA532387	Hosner et al. 2017	Coturnix-delegorguei-ZMUC-136472-UQB.fasta
Coturnix japonica	YPM	140056	Tissue	PRJNA532387	Hosner et al. 2017	Coturnix-japonica-YPM-140056-UQB.fasta
Coturnix pectoralis	UWBM	57615	Tissue	PRJNA532387	Hosner et al. 2017	Coturnix-pectoralis-UWBM-57615-UQB.fasta
Coturnix ypsilophora	ANSP	22960	Tissue	PRJNA532387	Hosner et al. 2017	Coturnix-ypsilophora-ANSP-22960-UQB.fasta
Crax daubentoni	FLMNH	45536	Tissue	PRJNA303085	Hosner et al. 2016a	Crax-daubentoni-FLMNH-45536-T.fasta
Crax globulosa	FLMNH	45537	Tissue	PRJNA303085	Hosner et al. 2016a	Crax-globulosa-FLMNH-45537-T.fasta
Crax rubra	LSUMZ	B-14200	Tissue	PRJNA303085	Hosner et al. 2016a	Crax-rubra-LSUMZ-B14200-T.fasta
Crossoptilon auritum	No voucher	RTK 418	Blood	PRJNA303085	Hosner et al. 2016a	Crossoptilon-auritum-RTK418-T.fasta
Crossoptilon crossoptilon	No voucher	RTK 419	Blood	PRJNA303085	Hosner et al. 2016a	Crossoptilon-crossoptilon-RTK419-T.fasta
Cyrtonyx montezumae	No voucher	RTK 420	Blood	PRJNA252000	Sun et al. 2014	Cyrtonyx-montezumae-RTK420-T.fasta
Dactylortyx-thoracicus	FMNH	433981	Tissue	PRJNA733296	This study	Dactylortyx-thoracicus-FMNH-433981-T.fasta
Dendragapus fuliginosus	LSUMZ	B-61919	Tissue	PRJNA301884	Persons et al. 2016	Dendragapus-fuliginosus-LSUMZ-B61919-UQB.fasta
Dendroperdix-sephanea	FMNH	484654	Tissue	PRJNA733296	This study	Dendroperdix-sephanea-FMHN-484654-T.fasta
Dendrortyx-macroura	UWBM	113664	Tissue	PRJNA733296	This study	Dendrortyx-macroura-UWBM-113664-T.fasta
Eulipoa-wallacei	UWBM	117407	Blood	PRJNA733296	This study	Eulipoa-wallacei-NMR-117407-T.fasta
Excalfactoria adansonii	FMNH	423163	Toepad	PRJNA532387	Hosner et al. 2017	Excalfactoria-adansonii-FMNH-423163-UQB.fasta
Falcipennis canadensis	FLMNH	45718	Tissue	PRJNA301884	Persons et al. 2016	Falcipennis-canadensis-FLMNH-45718-T.fasta
Falcipennis falcipennis	UWBM	56980	Tissue	PRJNA301884	Persons et al. 2016	Falcipennis-falcipennis-UWBM-56980-T.fasta
Francolinus francolinus	No voucher	RTK 426	Blood	PRJNA252000	Sun et al. 2014	Francolinus-francolinus-RTK413-T.fasta
Galloperdix spadicea	LSUMZ	39646	Toepad	PRJNA252000	Sun et al. 2014	Galloperdix-spadicea-LSUMZ-39646-T.fasta
Gallus gallus	-	NCBI genome	-	SAMN02981218		Gallus-gallus-Genome-SAMN02981218.fasta
Gallus lafayettii	No voucher	RTK 432	Blood	PRJNA303085	Hosner et al. 2016a	Gallus-lafayettii-RTK432-T.fasta
Gallus sonneratii	No voucher	RTK 433	Blood	PRJNA303085	Hosner et al. 2016a	Gallus-sonneratii-RTK433-T.fasta
Gallus varius	No voucher	RTK 438	Blood	PRJNA303085	Hosner et al. 2016a	Gallus-varius-RTK438-T.fasta
Guttera pucherani	LSUMZ	B-20771	Tissue	PRJNA303085	Hosner et al. 2016a	Guttera-pucherani-LSUMZ-B20771-T.fasta
Haematortyx sanguiniceps	LSUMZ	B-52646	Tissue	PRJNA252000	Sun et al. 2014	Haematortyx-sanguiniceps-LSUMZ-B52646-T.fasta
Ithaginis cruentus	FMNH	423572	Tissue	PRJNA358478	Wang et al. 2017	Ithaginis-cruentus-FMNH-423572-UQ.fasta
Lagopus muta	UWBM	51660	Tissue	PRJNA301884	Persons et al. 2016	Lagopus-muta-UWBM-51660-T.fasta
Leipoa ocellata	UWBM	62959	Tissue	PRJNA303085	Hosner et al. 2016a	Leipoa-ocellata-UWBM-62959-T.fasta
Lerwa lerwa	FMNH	424697	Toepad	PRJNA303085	Hosner et al. 2016a	Lerwa-lerwa-FMNH-424697-T.fasta
Lophophorus impejanus	No voucher	RTK 444	Blood	PRJNA252000	Sun et al. 2014	Lophophorus-impejanus-RTK484-T.fasta
Lophura diardi	Captive	RTK 445	Blood	PRJNA303085	Hosner et al. 2016a	Lophura-diardi-RTK445-T.fasta
Lophura edwardsi	FLMNH	45547	Tissue	PRJNA303085	Hosner et al. 2016a	Lophura-edwardsi-FLMNH-45547-T.fasta
Lophura ignita	No voucher	RTK 449	Blood	PRJNA303085	Hosner et al. 2016a	Lophura-ignita-RTK449-T.fasta
Lophura inornata	No voucher	RTK 450	Blood	PRJNA303085	Hosner et al. 2016a	Lophura-inornata-RTK450-T.fasta
Lophura leucomelanos	No voucher	RTK 454	Blood	PRJNA303085	Hosner et al. 2016a	Lophura-leucomelanos-RTK454-T.fasta
Lophura nycthemera	No voucher	RTK 452	Blood	PRJNA301884	Persons et al. 2016	Lophura-nycthemera-RTK452-T.fasta
Lophura swinhoii	No voucher	RTK 453	Blood	PRJNA303085	Hosner et al. 2016a	Lophura-swinhoii-RTK453-T.fasta
Lyurus mlokosiewiczi	UWBM	64762	Tissue	PRJNA301884	Persons et al. 2016	Lyrurus-mlokosiewiczi-UWBM-64762-T.fasta
Macrocephalon-maleo	AMNH	DOT110103	Tissue	PRJNA733296	This study	Macrocephalon-maleo-AMNH-DOT11013-T.fasta
Margaroperdix madagarensis	FMNH	384730	Tissue	PRJNA303085	Hosner et al. 2016a	Margaroperdix-madagarensis-FMNH384730-T.fasta
Megapodius layardi	UWBM	90539	Tissue	PRJNA303085	Hosner et al. 2016a	Megapodius-layardi-UWBM-90539-T.fasta
Melanoperdix niger	FMNH	405025	Toepad	PRJNA303085	Hosner et al. 2016a	Melanoperdix-niger-FMNH-405025-T.fasta
Meleagris gallopavo	-	NCBI genome	-	SAMN02981253		Meleagris-gallopavo-Genome-SAMN02981253.fasta
Meleagris ocellata	FLMNH	45111	Tissue	PRJNA301884	Persons et al. 2016	Meleagris-ocellata-FLMNH-45111-T.fasta
Mitu salvini	FMNH	417373	Toepad	PRJNA324492	Hosner et al. 2016b	Mitu-salvini-FMNH-410793-UQB.fasta
Nothocrax urumutum	LSUMZ	B-10132	Tissue	PRJNA324492	Hosner et al. 2016b	Nothocrax-urumutum-LSUMZ-B10132-T.fasta
Numida meleagris	No voucher	RTK 466	Blood	PRJNA303085	Hosner et al. 2016a	Numida-meleagris-RTK466-T.fasta
Odontophorus-leucolaemus	No voucher	RTK 470	Blood	PRJNA733296	This study	Odontophorus-leucolaemus-RTK470-T.fasta
Oreophasis derbianus	Dallas Zoo	HGB2	Tissue	PRJNA324492	Hosner et al. 2016b	Oreophasis-derbianus-DZ-HGB2-T.fasta
Oreortyx pictus	No voucher	RTK 474	Blood	PRJNA303085	Hosner et al. 2016a	Oreortyx-pictus-RTK474-T.fasta
Ortalis vetula	Captive	RTK 476	Blood	PRJNA303085	Hosner et al. 2016a	Ortalis-vetula-RTK476-T.fasta
Oxyura jamaicensis	FMNH	397634	Tissue	PRJNA303085	Hosner et al. 2016a	Oxyura-jamaicensis-FMNH-397634-T.fasta
Pauxi pauxi	LSUMZ	B-26971	Tissue	PRJNA324492	Hosner et al. 2016b	Pauxi-pauxi-LSUMZ-B26971-T.fasta
Pavo cristatus	No voucher	RTK 477	Blood	PRJNA252000	Sun et al. 2014	Pavo-cristatus-RTK477-T.fasta
Pavo muticus	No voucher	RTK 478	Blood	PRJNA303085	Hosner et al. 2016a	Pavo-muticus-RTK478-T.fasta
Peliperdix-coqui	ZMUC	113945	Tissue	PRJNA733296	This study	Peliperdix-coqui-ZMUC-113945-T.fasta
Penelope pileata	USNM	572502	Tissue	PRJNA324492	Hosner et al. 2016b	Penelope-pileata-USNM-572502-T.fasta
Penelopina nigra	UWBM	62959	Tissue	PRJNA324492	Hosner et al. 2016b	Penelopina-nigra-UWBM-70138-T.fasta
Perdicula erythrorhyncha	LSUMZ	51359	Toepad	PRJNA303085	Hosner et al. 2016a	Perdicula-erythrorhyncha-LSUMZ-51339-T.fasta
Perdix dauurica	UWBM	66631	Tissue	PRJNA301884	Persons et al. 2016	Perdix-dauurica-UWBM-66631-T.fasta
Perdix perdix	No voucher	RTK 480	Blood	PRJNA303085	Hosner et al. 2016a	Perdix-perdix-RTK480-T.fasta
Phasianus colchicus	No voucher	RTK 481	Blood	PRJNA303085	Hosner et al. 2016a	Phasianus-colchicus-RTK481-T.fasta
Philortyx-fasciatus	OMNH	19137	Toepad	PRJNA733296	This study	Philortyx-fasciatus-OMNH-19137-T.fasta
Pipile cumanensis	LSUMZ	B7500	Tissue	PRJNA324492	Hosner et al. 2016b	Pipile-cumanensis-B7500-T.fasta
Pipile jacutinga	YPM	80237	Tissue	PRJNA324492	Hosner et al. 2016b	Pipile-jacutinga-YPM-80237-UQB.fasta
Polyplectron bicalcaratum	No voucher	RTK 483	Blood	PRJNA252000	Sun et al. 2014	Polyplectron-bicalcaratum-RTK481-T.fasta
Polyplectron chalcurum	No voucher	RTK 484	Blood	PRJNA303085	Hosner et al. 2016a	Polyplectron-chalcurum-RTK484-T.fasta
Polyplectron germaini	No voucher	RTK 486	Blood	PRJNA303085	Hosner et al. 2016a	Polyplectron-germaini-RTK486-T.fasta
Polyplectron inopinatum	No voucher	RTK 487	Blood	PRJNA303085	Hosner et al. 2016a	Polyplectron-inopinatum-RTK487-T.fasta
Polyplectron malacense	No voucher	RTK 488	Blood	PRJNA252000	Sun et al. 2014	Polyplectron-malacense-RTK488-T.fasta
Polyplectron napoleonis	No voucher	RTK 485	Blood	PRJNA303085	Hosner et al. 2016a	Polyplectron-napoleonis-RTK485-T.fasta
Pternistis afer	FLMNH	46699	Tissue	PRJNA303085	Hosner et al. 2016a	Pternistis-afer-FLMNH-46699-T.fasta
Pternistis ahantensis	LSUMZ	B-45279	Tissue	PRJNA303085	Hosner et al. 2016a	Pternistis-ahantensis-LSUMZ-B45279-T.fasta
Pternistis bicalcaratus	LSUMZ	B-39312	Tissue	PRJNA303085	Hosner et al. 2016a	Pternistis-bicalcaratus-LSUMZ-B39312-T.fasta
Pternistis leucoscepus	FLMNH	45712	Tissue	PRJNA303085	Hosner et al. 2016a	Pternistis-leucoscepus-FLMNH-45712-T.fasta
Pternistis swainsonii	UWBM	53121	Tissue	PRJNA303085	Hosner et al. 2016a	Pternistis-swainsonii-UWBM-53121-T.fasta
Ptilopachus petrosus	FLMNH	B-45101	Tissue	PRJNA303085	Hosner et al. 2016a	Ptilopachus-petrosus-FMNH-B45101-T.fasta
Pucrasia macrolopha	Captive	RTK 490	Blood	PRJNA301884	Persons et al. 2016	Pucrasia-macrolopha-RTK490-T.fasta
Rheinardia ocellata	FMNH	105281	Toepad	PRJNA396060	Chen et al. 2018	Rheinardia-ocellata-FMNH-105281-T.fasta
Rhizothera longirostris	YPM	62670	Toepad	PRJNA358478	Wang et al. 2017	Rhizothera-longirostris-YPM-62670-UQ.fasta
Rhizothera longirostris	YPM	42099	Toepad	PRJNA358478	Wang et al. 2017	Rhizothera-longirostris-YPM-042099-UQ.fasta
Rhynchortyx cinctus	LSUMZ	B-30000	Tissue	PRJNA303085	Hosner et al. 2016a	Rhynchortyx-cinctus-LSUMZ-B30000-T.fasta
Rollulus rouloul	LSUMZ	B-24971	Tissue	PRJNA252000	Sun et al. 2014	Rollulus-rouloul-LSUMZ-B24971-T.fasta
Scleroptila afra	LSUMZ	B-34277	Tissue	PRJNA303085	Hosner et al. 2016a	Scleroptila-afra-LSUMZ-B34277-T.fasta
Struthio-camelus		NCBI genome		SAMN02316164		Struthio-camelus-genome-SAMN02316164.fasta
Syrmaticus ellioti	No voucher	RTK 493	Blood	PRJNA303085	Hosner et al. 2016a	Syrmaticus-ellioti-RTK493-T.fasta
Syrmaticus humiae	No voucher	RTK 494	Blood	PRJNA303085	Hosner et al. 2016a	Syrmaticus-humiae-RTK494-T.fasta
Syrmaticus mikado	No voucher	RTK 495	Blood	PRJNA303085	Hosner et al. 2016a	Syrmaticus-mikado-RTK495-T.fasta
Syrmaticus reevesii	No voucher	RTK 496	Blood	PRJNA303085	Hosner et al. 2016a	Syrmaticus-reevesii-RTK-496-T.fasta
Syrmaticus soemmerringii	No voucher	RTK 497	Blood	PRJNA303085	Hosner et al. 2016a	Syrmaticus-soemmerringii-RTK497-T.fasta
Talegalla-fuscirostris	KU	7404	Tissue	PRJNA733296	This study	Tallegalla-fuscirostris-KU-7404-T.fasta
Tetrao urogalloides	UWBM	47363	Tissue	PRJNA301884	Persons et al. 2016	Tetrao-urogalloides-UWBM-47363-UQB.fasta
Tetraogallus altaicus	UWBM	75676	Tissue	PRJNA303085	Hosner et al. 2016a	Tetraogallus-altaicus-UWBM-75676-T.fasta
Tetraogallus himalayensis	FLMNH	B-26339	Tissue	PRJNA303085	Hosner et al. 2016a	Tetraogallus-himalayensis-FLMNH-B26339-T.fasta
Tetraophasis obscurus	FMNH	109173	Toepad	PRJNA303085	Hosner et al. 2016a	Tetraophasis-obscurus-FMNH-109173-T.fasta
Tetrastes bonasia	ZMUC	139306	Tissue	PRJNA301884	Persons et al. 2016	Tetrastes-bonasia-ZMUC-139306-T.fasta
Tragopan blythii	No voucher	RTK 502	Blood	PRJNA303085	Hosner et al. 2016a	Tragopan-blythii-RTK502-T.fasta
Tragopan caboti	No voucher	RTK 503	Blood	PRJNA303085	Hosner et al. 2016a	Tragopan-caboti-RTK503-T.fasta
Tragopan satyra	No voucher	RTK 504	Blood	PRJNA301884	Persons et al. 2016	Tragopan-satyra-RTK504-T.fasta
Tragopan temminckii	No voucher	RTK 527	Blood	PRJNA303085	Hosner et al. 2016a	Tragopan-temminckii-RTK527-T.fasta
Tropicoperdix chloropus	KU	25432	Tissue	PRJNA481848	Chen et al. 2018	Tropicoperdix-chloropus-KU-25432-T.fasta
Tympanuchus cupido	FLMNH	46137	Tissue	PRJNA301884	Persons et al. 2016	Tympanuchus-cupido-FLMNH-46137-T.fasta
Tympanuchus phasianellus	No voucher	RTK 533	Tissue	PRJNA301884	Persons et al. 2016	Tympanuchus-phasianellus-RTK533-T.fasta
Xenoperdix-udzungwensis	ZMUC	114233	Tissue	PRJNA733296	This study	Xenoperdix-udzungwensis-ZMUC-114233-T.fasta
Hosner, P.A., Faircloth, B.C., Glenn, T.C., Braun, E.L., Kimball, R.T., 2016a. Avoiding Missing Data Biases in Phylogenomic Inference: An Empirical Study in the Landfowl (Aves: Galliformes). Mol Biol Evol 33, 1110–1125.
Hosner, P.A., Braun, E.L., Kimball, R.T., 2016b. Rapid and recent diversification of curassows, guans, and chachalacas (Galliformes: Cracidae) out of Mesoamerica: Phylogeny inferred from mitochondrial, intron, and ultraconserved element sequences. Mol Phylogenet Evol 102, 320–330.
Sun, K., Meiklejohn, K.A., Faircloth, B.C., Glenn, T.C., Braun, E.L., Kimball, R.T., 2014. The evolution of peafowl and other taxa with ocelli (eyespots): a phylogenomic approach. Proceedings of the Royal Society of London B: Biological Sciences 281, 20140823.
Hosner, P.A., Tobias, J.A., Braun, E.L., Kimball, R.T., 2017. How do seemingly non-vagile clades accomplish trans-marine dispersal? Trait and dispersal evolution in the landfowl (Aves: Galliformes). Proceedings of the Royal Society B: Biological Sciences 284, 20170210.
Persons, N.W., Hosner, P.A., Meiklejohn, K.A., Braun, E.L., Kimball, R.T., 2016. Sorting out relationships among the grouse and ptarmigan using intron, mitochondrial, and ultra-conserved element sequences. Mol Phylogenet Evol 98, 123-132.
Wang, N., Hosner, P.A., Liang, B., Braun, E.L., Kimball, R.T., 2017. Historical relationships of three enigmatic phasianid genera (Aves: Galliformes) inferred using phylogenomic and mitogenomic data. Mol Phylogenet Evol 109, 217–225.
Chen, D., Braun, E.L., Forthman, M., Kimball, R.T., Zhang, Z., 2018. A simple strategy for recovering ultraconserved elements, exons, and introns from low coverage shotgun sequencing of museum specimens: Placement of the partridge genus Tropicoperdix within the galliformes. Mol Phylogenet Evol 129, 304-314.
